# Supplementary material for: A Process and Rubric for a Group to Review the Quality of a Medical Education Course/Clerkship
Source: MedEdPORTAL. 2020 Jun 18;16:10911. doi: 10.15766/mep_2374-8265.10911 (PMC7331966; doi:10.15766/mep_2374-8265.10911)
Supplement: Supplementary file 1 — Checklist of Materials.docxCourse Director Questions.docxCourse Review Report Rubric.docxReview Meeting Guide.docxCourse Review Process Survey.docx [file mep_2374-8265.10911-s001.zip]

Archive with 6 entries (6 files):
- A. Checklist of Materials.docx
- B. Course Director Questions.docx
- C. Course Review Report Rubric.docx
- D. Review Meeting Guide.docx
- E. Course Review Process Survey.docx
- _Educational_Summary_Report_10911.pdf
